# Supplementary material for: Subjective Discomfort of TMS Predicts Reaction Times Differences in Published Studies
Source: Front Psychol. 2018 Oct 18;9:1989. doi: 10.3389/fpsyg.2018.01989 (PMC6200894; doi:10.3389/fpsyg.2018.01989)
Supplement: Supplementary file 1 [file Table_1.XLS]

## Sheet: Searches
EXCLUDE: Non-Human, reviews, meta-analyses, non-healthy (unless includes healthy controls), not English
Purpose	Database	Dates	Search terms	Records
TMS over parietal cortex	PubMed	7th August, 2018	(((TMS OR (transcranial magnetic stimulation)) AND parietal)) AND ("2008/01/01"[Date - Publication] : "3000"[Date - Publication]) AND (reaction OR response)	307
			excluding: rTMS, theta-burst, clinical, off-line, SMG, angular gyrus
			including: 'posterior parietal cortex' 'intraparietal sulcus'
TMS over anterior temporal lobe	PubMed	14th August 2018	((TMS) OR transcranial magnetic stimulation[MeSH Terms]) AND temporal lobes[MeSH Terms]) AND ("01/01/2008"[Date - Publication] : "3000"[Date - Publication]) AND (reaction OR response)	117
		14th August 2018	((TMS OR "transcranial magnetic stimulation") AND "anterior temporal") AND ("2008/01/01"[Date - Publication] : "3000"[Date - Publication]) AND (reaction OR response)	14
		14th August 2018	((TMS OR "transcranial magnetic stimulation") AND "anterior temporal") AND ("1998/01/01"[Date - Publication] : "3000"[Date - Publication]) AND (reaction OR response)	15
			excluding: rTMS	5
TMS over inferior frontal gyrus		14th August 2018	((TMS OR "transcranial magnetic stimulation") AND "inferior frontal gyrus") AND ("1998/01/01"[Date - Publication] : "3000"[Date - Publication]) AND (reaction OR response)	65
			excluding: rTMS, theta-burst	32

## Sheet: Included
PubMed	DOI	Citation	Short citation	PDF	N			Coil			Navigation?		Stimulus / task			TMS					TMS positioning						Responses
						Method	Manufacturer	Shape	Diameter	Protocol	Method	Manufacturer	Task	Stimulus	Responses	Time after stimulus	Intensity				Reference	Site( 1)	Site 2	Site 3	Site 4	Notes	Site 1				Site 2				Site 3				Site 4				Sham(/NoTMS)				NoTMS
																											RT (ms)		Errors (%)		RT (ms)		Errors (%)		RT (ms)		Errors (%)		RT (ms)		Errors (%)		RT (ms)		Errors (%)		RT (ms)		Errors (%)
STUDIES MEETING INCLUSION CRITERIA																		MSO	RMT	PT							Mean	SD	Mean	SD	Mean	SD	Mean	SD	Mean	SD	Mean	SD					Mean	SD	Mean	SD	Mean	SD	Mean
25448855	10.1016/j.neuropsychologia.2014.11.017	Kehrer S, Kraft A, Koch SP, Kathmann N, Irlbacher K, Brandt SA (2015) Timing of spatial priming within the fronto-parietal attention network: a tms study. Neuropsychologia, 74:30-36	Kehrer+15	1	17	1	4	1	>50	1	2	3	Spatial negative priming = dot probe	Circles on screen	Fingers, buttons	50-250	36-65MSO/100RMT	50.5	100		6	RPPC(42,-44,40)	RDLPFC(42,30,41)				336.133	39.8017	5.53333	4.28803	336.4	33.782	5.65333	4.53542									347.933	34.2218	4.54667	3.87572
					17																	0					333	34.4967	5.9	5.49747
					17																	Sham/NoTMS					346.333	34.3592	5.06667	4.26054
25278428	10.1016/j.brs.2014.08.009	Ku Y, Zhao D, Hao N, Hu Y, Bodner M, Zhou Y (2015) Sequential roles of primary somatosensory cortex and posterior parietal cortex in tactile-visual cross-modal working memory: a single-pulse transcranial magnetic stimulation (sptms) study. Brain Stimulation, 8(1):88-91	Ku+15	1	13	1	3	1	70	1	2	2	Tactile-visual matching	Images on screen	Fingers, buttons	300-900	110RMT		110		2	cS1 (Rhem)	iS1 (Lhem)	PPC(46,-47,50)			633.333	108.167	20.3333	7.93221	596.667	108.167	14	7.93221	565	108.167	17.6667	7.93221					505		13
					13																	0					596.667	108.167	14	7.93221
					13																	0					565	108.167	17.6667	7.93221
					13																	0					505		13
23660435	10.1016/j.bandc.2013.03.002	Fautrelle L, Gueugnon M, Barbieri G, Bonnetblanc F (2013) Inter-hemispheric remapping between arm proprioception and vision of the hand is disrupted by single pulse tms on the left parietal cortex. Brain and Cognition, 82(2):146-151	Fautrelle+13	1	9	1	3	1	70	1	1	0	Simple RT – lift finger	green LED	Fingers, switches	?	120RMT		120		5	P3	F3			4Ps had MRIs; M1 found starting from 3cm lateral	139	24			137	24											153	24
					9																	0					137	24
					9																	0					153	24
23251130	10.3389/fnhum.2012.00326	Ricci R, Salatino A, Li X, Funk AP, Logan SL, Mu Q, Johnson KA, Bohning DE, George MS (2012) Imaging the neural mechanisms of tms neglect-like bias in healthy volunteers with the interleaved tms/fmri technique: preliminary evidence. Frontiers in Human Neuroscience, 6:326	Ricci+12	1	3	1	3	1	?	1	1	0	Line bisection	Lines on screen	Fingers, buttons	150	74MSO	74			6	PPC(45,-60,55)	Vertex			Rts not broken down by TMS on/off; errors not given (bias instead)	673	160			724	144
					3																	0					724	144
22891059	10.3389/fneng.2012.00018	Busan P, Zanon M, Vinciati F, Monti F, Pizzolato G, Battaglini PP (2012) Transcranial magnetic stimulation and preparation of visually-guided reaching movements. Frontiers in Neuroengineering, 5:18	Busan+12	1	10	1	8	1	70	1	1	0	Reach to touch a cylinder	Cylinder	Reach-to-grasp	50% of RT (=?)	120RMT		120		4	SPL				Point A only	292.333	31															299.778	32.1111
					10																	0					299.778	32.1111
22079504	10.1016/j.neuroimage.2011.10.093	Salillas E, Semenza C, Basso D, Vecchi T, Siegal M (2012) Single pulse tms induced disruption to right and left parietal cortex on addition and multiplication. NeuroImage, 59(4):3159-3165	Salillas+12	1	11	1	3	1	?	1	3	5	Addition & multiplication	Numbers on screen	Fingers, buttons	150-300	110PT(34%???)			110	6	H-IPS(43,-48,47)T	V-IPS(24,-76,30)T	Central(0,-76,30)T		E1, average across all conditions; errors not associated with TMS	1325	259.808			1391.67	259.808			1212.5	259.808
					11																	0					1391.67	259.808
					11																	0					1212.5	259.808
					10																	H-IPS(43,-48,47)T	V-IPS(24,-76,30)T			E2, average across all conditions; errors 1-2%, 'no pattern'	1390	237.171			1312.5	237.171
					10																	0					1312.5	237.171
21193017	10.1016/j.neulet.2010.12.045	Renzi C, Vecchi T, Silvanto J, Cattaneo Z (2011) Overlapping representations of numerical magnitude and motion direction in the posterior parietal cortex: A TMS-adaptation study. Neuroscience Letters, 490(2):145-149	Renzi+11	1	18	1	3	1	70	1	1	0	Magnitude judgements	Numbers on screen	Fingers, buttons	0	65MSO	65			5	P3	P4	Vertex			417.25	12.7279	4	5	422.5	12.7279	3	4	420	12.7279	3	5									427.5	12.7279	2
					18																	0					422.5	12.7279	3	4
					18																	0					420	12.7279	3	5
					18																	0					427.5	12.7279	2	3
20584182	10.1111/j.1460-9568.2010.07193.x	Pasalar S, Ro T, Beauchamp MS (2010) TMS of posterior parietal cortex disrupts visual tactile multisensory integration. European Journal of Neuroscience, 31(10):1783-1790	Pasalar+10	1	8	1	3	1	70	1	2	2	Tactile location	Tactile and visual	Fingers, buttons	0	69MSO=100RMT	69	100			PPC	SOC?				687.333	119.737	39.0667	12.068	609.667	116.908	35.1	15.8392									622.667	115.023	26.7667	12.068
					8																	0					609.667	116.908	35.1	15.8392
					8																	0					622.667	115.023	26.7667	12.068
19450660	10.1016/j.neulet.2009.05.028	Busan P, Jarmolowska J, Semenic M, Monti F, Pelamatti G, Pizzolato G, Battaglini PP (2009) Involvement of ipsilateral parieto-occipital cortex in the planning of reaching movements: Evidence by TMS. Neuroscience Letters, 460(2):112-116	Busan+09a	1	10	1	8	1	70	1	1	0	Reach to touch a cylinder	Cylinder	Reach-to-grasp	50% of RT (=329ms)	120RMT		120		4	SPL				Mean of locations D and C	624	117															634.5	102
					10																	0					634.5	102
19428624	10.1016/j.bbr.2009.01.040	Busan P, Monti F, Semenic M, Pizzolato G, Battaglini PP (2009) Parieto-occipital cortex and planning of reaching movements: A transcranial magnetic stimulation study. Behavioural Brain Research, 201(1):112-119	Busan+09b	1	9	1	8	1	70	1	1	0	Reach to touch a cylinder	Cylinder	Reach-to-grasp	50% of RT (=352ms)	120RMT		120		4	SPL				Location A only; no errors; experiment 1	663.5	78.5															714.5	76.5
					9																	0					714.5	76.5
					9																					Experiment 2	635.5	120															677.5	134
					9																						677.5	134
19247490	10.1371/journal.pone.0004621	Busan P, Barbera C, Semenic M, Monti F, Pizzolato G, Pelamatti G, Battaglini PP (2009c) Effect of transcranial magnetic stimulation (TMS) on parietal and premotor cortex during planning of reaching movements. Public Library of Science ONE, 4(2):e4621	Busan+09c	1	11	1	8	1	70	1	1	0	Reach to touch a cylinder	Cylinder	Reach-to-grasp	50% of RT (=316ms)	120RMT		120		4	SPL				Mean of locations a-e; 11 experiments done; 33 comparisons made, only the 2 significant ones reported	633.951	90.44															640.853	92.3844
					11																	0					640.853	92.3844
					8																	PM d				Mean of locations f-j	617.921	112.794															625.764	113.687
					8																	0					625.764	113.687
19150919	10.1093/cercor/bhn249	Cattaneo Z, Rota F, Walsh VZ, Vecchi T, Silvanto J (2009) TMS-adaptation reveals abstract letter selectivity in the left posterior parietal cortex. Cerebral Cortex, 19(10):2321-2325	Cattaneo+09	1	13	1	3	1	70	1	1	0	Letter discrimination	Letters on screen	Fingers, buttons	0	70MSO	70			5	lPPC	rPPC			Data in figures only; approx mean of adapted/un	421.5	53.7587	2.6		405	17	3										428.5	17	2.12
					13																	0					405	53.7587	3
					13																	0					428.5	53.7587	2.12
19016607	10.1162/jocn.2008.21157	Salillas E, Basso D, Baldi M, Semenza C, Vecchi T (2009) Motion on numbers: transcranial magnetic stimulation on the ventral intraparietal sulcus alters both numerical and motion processes. Journal of Cognitive Neuroscience, 21(11):2129-2138	Salillas+09	1	12	1	3	1	70	1	3	5	number discrim	Numbers on screen	Finger, spacebar	100-200	110PT			110	6	VIP(+-24,-76,30)	Control(0,-76,30)				530.833	34.641			493.75
					12																	0					493.75
					12								Corner detection (control task)									0					530	51.9615			530	51.9615
					12																	0					530	51.9615
18663438	10.1007/s00221-008-1496-4	Marzi CA, Mancini F, Savazzi S (2009) Interhemispheric transfer of phosphenes generated by occipital versus parietal transcranial magnetic stimulation. Experimental Brain Research, 192(3):431-441	Marzi+09	1	6	1	3	1	70	1	1	0	React to and describe phosphenes	(TMS or) real stimuli		0	76MSO	76			5	O1/2	P3/4			RT to 'phosphenes', real, and imagined stimuli; No SD, no errors	404				391
					6																	0					391
18395610	10.1016/j.brainresbull.2007.11.007	Vernet M, Yang Q, Daunys G, Orssaud C, Kapoula Z (2008) TMS of the posterior parietal cortex delays the latency of unpredictable saccades but not when they are combined with predictable divergence. Brain Research Bulletin, 76(1-2):50-56	Vernet+08	1	12	1	3	1	70	1	1	0	Gap saccades	Discs on screen	saccades	100	55MSO	55			8	lPPC	rPPC				178.75	51.9615			180	51.9615											171.25	51.9615
					12																	0					180	51.9615
					12																	0					171.25	51.9615
22632811	10.1016/j.bandl.2012.04.016	Wheat, K. L., Cornelissen, P. L., Sack, A. T., Schuhmann, T., Goebel, R., & Blomert, L. (2013). Charting the functional relevance of Broca’s area for visual word recognition and picture naming in Dutch using fMRI-guided TMS. Brain and language, 125(2), 223-230.	Wheat+13	1	12	1	9	1	50	1	4	6	picture naming	pictures	voice onset times voice onset times	75-500	150RMT		150		6	LIFG(-38,1,28)T=(-40,2,29)M				calculated from graph	617.33	86.6025	4.5	0.9													599.16	51.9615	3.1	0.7
					12																	0					599.16	51.9615	3.1	0.7
					12								reading aloud	words								LIFG					510.5	34.641	0.5	0.6													493.83	34.641	0.8	0.7
					12																	0					493.83	34.641	0.8	0.7
19118175	10.1523/JNEUROSCI.4734-08.2008	Tunik, E., Lo, O. Y., & Adamovich, S. V. (2008). Transcranial magnetic stimulation to the frontal operculum and supramarginal gyrus disrupts planning of outcome-based hand–object interactions. Journal of Neuroscience, 28(53), 14422-14427.	Tunik+08	1	10	1	3	1	70	1	2	2	Cued movement	object/instructions	RTs, kinematic data	100	110RMT		110		3	aIPS	SMG	IFGo		IFGt for site 4 not sham. RTs from Figure	595	70			685	75			690	65			601.25	80							595	75
					10																	0					685	75
					10																	0					690	65
					10																	IFGpt					601.25	80
					10																	0					595	75
					10																					Control task RTs	360.9	40.3			372.9	39.3			365.6	41.8			376.875	56.375			370.7	48.8
STUDIES USING DOUBLE-PULSE TMS
21632936	10.1523/JNEUROSCI.5463-10.2010	Chica AB, Bartolomeo P, Valero-Cabré A (2011) Dorsal and ventral parietal contributions to spatial orienting in the human brain. Journal of Neuroscience, 31(22):8143-8149	Chica+11	1	13	1	3	1	70	2(20)	2	3	Discriminate visual stimuli; attentional cues	Boxes, symbols	Fingers, buttons	50ms after cue	80MSO	80			3	RIPS(16,-63,47)	RTPJ(51,-51,26)			No raw SDs given	515.062		2.35294		517.688		2.5625										523.25		2
					13																	0					517.688		2.5625
					13																	0					523.25		2
22323626	10.1152/jn.00707.2011	Johnson JS, Kundu B, Casali AG, Postle BR (2012) Task-dependent changes in cortical excitability and effective connectivity: a combined tms-eeg study. Journal of Neurophysiology, 107(9):2383-2392	Johnson +12	1	16	1	3	1	70	2(0.5)	2	1	Spatial short term memory	Shapes on screen	Finger, spacebar	500-2250	78MSO	78			6	SPL(-14,-62,66)					722.66	128.09	15.62	8.37													735.9	121	15.94	8.75
					16																	0					735.9	121	15.94	8.75
19632337	10.1016/j.neuroimage.2009.07.034	Oshio R, Tanaka S, Sadato N, Sokabe M, Hanakawa T, Honda M (2010) Differential effect of double-pulse TMS applied to dorsal premotor cortex and precuneus during internal operation of visuospatial information. NeuroImage, 49(1):1108-1115	Oshio+10	1	10	1	3	1	70	2(10)	4	2	Mental operations	Symbols	Fingers, buttons	'-1500 - 500	70MSO	70			6	Pmd(27,7,62)	Pcu(5,-56,51)	LPs(19,-67,57)		Behavioural differences from sham given	37.875	111.787	-0.25	2													1381	110.68	7.5	2.52982
					10																	0					-3.675	150.762	1.725	2.5
					10																	0					-20.0125	112.656	0.625	2.1125
27452715	10.1038/srep30300	Yan Y, Wei R, Zhang Q, Jin Z, Li L (2016) Differential roles of the dorsal prefrontal and posterior parietal cortices in visual search: a tms study. Scientific Reports, 6:30300	Yan+16	1	16	1	3	1	70	2(10)	3	2	Visual search	Symbols	Finger, spacebar		50MSO/100RMT	50	100		6	DLPFC(45,30,31)	PPC(43,-65,51)	Vertex			551.75	90	6.85	4.9	575.75	107	6.775	6.3	576.5	80	5.95	4.6					558.75	95.5	6.4375	4.55
					16																	0					575.75	107	6.775	6.3
					16																	0					576.5	80	5.95	4.6
					16																	0					558.75	95.5	6.4375	4.55
18524898	10.1523/JNEUROSCI.0957-08.2008	Koch G, Del Olmo MF, Cheeran BJ, Schippling S, Caltagirone C, Driver J, Rothwell JC (2008) Functional interplay between posterior parietal and ipsilateral motor cortex revealed by twin-coil transcranial magnetic stimulation during reach planning toward contralateral space. Journal of Neuroscience, 2(23):5944-5953	Koch+08	1	10	1	3	1	70	2(4ms)	1	0	Reach to touch	Auditory	Reach-to-touch	25	90RMT		90		5	P4-M1	M1			MRI-Brainsight in 3 Ps	266.333	8.24417			267.667	6.74833
					10																	0					267.667	6.74833
					7								Saccades									P4-M1	M1				297.625	12.52			298.25	10.6638
					7																	0					298.25	10.6638
20089812	10.1152/jn.90937.2008	Machizawa, M. G., Kalla, R., Walsh, V., & Otten, L. J. (2010). The time course of ventrolateral prefrontal cortex involvement in memory formation. Journal of neurophysiology, 103(3), 1569-1579.	Machizawa+10	1	15	1	3	1	70	2(25)	2	2	Word memory	words	Rts/errors	350-1150	55MSO	55			3	LIFG(-48,35,5)T=(-49,41,4)	RIFG(45,35,5)T=(47,37,2)	Vertex		Had participants rate discomfort	622.667	96	15	8.66667	635.667	96	15	7.66667	637	96.3333	13	8.66667	691	86	10	5
					15																	0					635.667	96	15	7.66667
					15																	0					637	96.3333	13	8.66667
29684752	10.1016/j.cortex.2018.03.024	Teige, C., Mollo, G., Millman, R., Savill, N., Smallwood, J., Cornelissen, P. L., & Jefferies, E. (2018). Dynamic semantic cognition: Characterising coherent and controlled conceptual retrieval through time using magnetoencephalography and chronometric transcranial magnetic stimulation. Cortex, 103, 329-349.	Teige+18	1	15	1	3	1	50	2(20)	2	2	Word association / Number task as control	Word	RTs Errors	0-450	60MSO	60			6	ATL(-51,6,39)	Pmtg(-58,-60,-6)			No TMS & Sham; Sham mid MTG between site 1 & 2; data here averaged across all conditions for each site	596.199	172.049	10	1	551.362	140.489	10	1									539.576	134.576	0.9025	0.0716667	568.152	136.359	0.906667
					15																	0					551.362	140.489	10	1
					15																	Sham(30%)					539.576	134.576	0.9025	0.0716667
					15																	0					568.152	136.359	0.906667	0.0655556
25633648	10.1162/jocn_a_00788	Jackson, R. L., Lambon Ralph, M. A., & Pobric, G. (2015). The timing of anterior temporal lobe involvement in semantic processing. Journal of cognitive neuroscience, 27(7), 1388-1396.	Jackson+15	1	15	1	3	1	50	2(25)	2	12	Word association	Word	Fingers, buttons	-40:800	57.2MSO	57.2			6	ATL(-50,12,-29)				No control site	1189.43	280.942	10	1
STUDIES USING TRIPLE-PULSE TMS
24857715	10.1016/j.neuroimage.2014.05.037	Cattaneo Z, Lega C, Gardelli C, Merabet LB, Cela-Conde CJ, Nadal M (2014) The role of prefrontal and parietal cortices in esthetic appreciation of representational and abstract art: a tms study. NeuroImage, 99:443-450	Cattaneo+14	1	20	1	3	1	70	3(10)	1	0	Liking judgement	Art	Fingers, buttons	100	60MSO	60			5	F3 (DLPFC)	P4 (PPC)	Vertex		No errors: preference	817.5	290.689
					20																	0					832.5	290.689
					20																	0					835	290.689
27591920	10.1016/j.neuroimage.2016.08.063	Baldassarre A, Capotosto P, Committeri G, Corbetta M (2016) Magnetic stimulation of visual cortex impairs perceptual learning. NeuroImage, 143:250-255	Baldassarre+16	1	16	1	3	1	?	3(20)	3	5	Find target from distractors	Ts on screen	Fingers, buttons	-2000	100RMT		100		6	V2d/V3(17,-97,16)T=(17,-101,14)M	PIPS(32,-60,51)T=(31,-65,57)M	LO(38,-87,7)T=(37,-90,3)			580	58	7.4	3.8	548	52	7.3	3.1	577	62	7.1	3.7					560	57	8.1	3.8
					16																	0					548	52	7.3	3.1
					16																	0					577	62	7.1	3.7
					16																	0					560	57	8.1	3.8
20339485	10.3389/neuro.08.005.2010	Newman-Norlund, R. D., Ondobaka, S., Van Schie, H. T., Van Elswijk, G., & Bekkering, H. (2010). Virtual lesions of the IFG abolish response facilitation for biological and non-biological cues. Frontiers in behavioral neuroscience, 4, 5.	Newman-Norlund+10	1	16	1	3	1	70	3(10)	2	2	Congruent/incongruent cued movement to object	object/picture	RTs	30-230	100AMT, estimate=70RMT		70		3	IFG(41,15,32)	Vertex/Sham			From graph, separate IFG sites collapsed in analysis, sham & Vertex collapsed in analysis	490.5	60															468	20
					16																	0					468	60
19111289	10.1016/j.cortex.2008.10.013	Schuhmann, T., Schiller, N. O., Goebel, R., & Sack, A. T. (2009). The temporal characteristics of functional activation in Broca's area during overt picture naming. cortex, 45(9), 1111-1116.	Schuhmann+09	1	12	1	9	1	50	3(40)	2	6	Picture naming	pictures	voice onset times	150-525	120RMT=42.5MSO	42.5	120		6	IFG(-49.5,12.8,24.8)T=(-52,14,26)M				SD not available for last two time points	467.5	51.995															458	35.766			449	41.22
					12																	0					449	41.22
					12																	0					458	35.766
25642395	10.1002/brb3.317	Shinshi, M., Yanagisawa, T., Hirata, M., Goto, T., Sugata, H., Araki, T., ... & Yorifuji, S. (2015). Temporospatial identification of language‐related cortical function by a combination of transcranial magnetic stimulation and magnetoencephalography. Brain and behavior, 5(3), e00317.	Shinshi+15	1	12	1	3	1	70	3(40)	2	2	Picture naming	pictures	voice onset times						6	Rifg(47,21,18)T=(49,22,15)	LIFG(-48,23,19)T=(-50,24,19)			Sham collapsed across both	513	9.74			540	23.45											512	7.53
					12																	0					540	23.45
					12											150-450						0					512	7.53
17	Single-pulse studies			30	97	1	TMS			0	Not sure										0	None, or many
8	Double-pulse studies			PDFs	12.2577	2	TDCS			1	Single pulse										1	C3/C4
5	Triple-pulse studies				3.5038	3	TACS/TRNS			2	Double pulse/Paired pulse										2	Muscle activity
					0.355757	4	TSMS			3	Triple Pulse										3	Coordinates
				1	12		0	Not sure		4	QPS										4	Pz
					5		1	Cadwell		5	RTMS (5+)										5	P3/P4
					3		2	Dantec		6	TBS										6	(F)MRI Anatomy
					20		3	Magstim		7	TDCS										7	Cpz
					3.23333		4	Nexstim			0	Not sure									8	Cz
							5	Neuronix			1	Scalp/10:20									9	C3'
							6	Mag&More			2	SMRI-Individual
							7	Nihon Kohden			3	SMRI-Template
							8	Medtronic			4	SMRI-I+FMRI-I
							9	MagPro			5	SMRI-I+FMRI-G
							10	MagVenture			6	FMRI-coordinates
							11	Schneider Electronics			7	functional
							12	NeuroConn
							13	BrainSTIM				0	Not sure/none
							14	Phoresor Ò II Auto				1	NBS
							15	Soterix Medical				2	BrainSight
							16	Neopulse				3	eXimia
								1	Fig-8			4	Localite
								2	Circular			5	SofTaxic
									H-			6	BrainVoyager
												7	Neuronav
												8	BrainView 2
												9	Visor1/2
												10	PowerMag View
												11	MRIReg
												12	Ascension Minibird
[truncated: 17 more columns]

## Sheet: Calculations
ATL
Teige, C., Mollo, G., Millman, R., Savill, N., Smallwood, J., Cornelissen, P. L., & Jefferies, E. (2018). Dynamic semantic cognition: Characterising coherent and controlled conceptual retrieval through time using magnetoencephalography and chronometric transcranial magnetic stimulation. Cortex, 103, 329-349.
From Supplementary materials
Measurement	Site	Condition		0 &	125 &	250 & 290ms	450 &	No		0 &	125 &	250 &	450 &	No TMS
				40ms	165ms		490ms	TMS		40ms	165ms	290ms	490ms
				Mean						SD
RT	ATL	strong		539.53	559.05	584.54	616.85	573.43		120.5	138.41	156.16	195.46	143.09
	ATL	weak		601.16	613.62	641.42	704.06	630.98		167.37	174.36	192.62	214.26	163.98
	ATL	number		535.45	565.54	576.62	616.55	571.87		144.29	163.49	187.26	210.41	165.7
	pMTG	strong		616.55	506.63	527.08	516.72	534.54		210.41	132.87	145.15	130.08	119.15
	pMTG	weak		498.46	512.79	529.29	543.91	595.16		105.49	100.93	116.69	141.97	123.2
	pMTG	number		578.9	590.26	585.17	610.58	531.61		156.5	142.16	139.25	164.37	129.47
	SHAM	strong		510.81	499.79	531.8	550.76	551.33		113.94	119.35	119.68	147.79	130.21
	SHAM	weak		559.64	573.55	588.73	617.25	606.62		133.06	144.95	145.19	158.97	125.16
	SHAM	number		492.95	512.32	513.29	524.02	517.83		126.25	132.99	127.71	145.03	127.27
Accuracy	ATL	strong		0.96	0.95	0.96	0.96	0.94		0.04	0.06	0.04	0.05	0.05
	ATL	weak		0.82	0.76	0.83	0.78	0.83		0.13	0.17	0.11	0.18	0.08
	ATL	number		0.92	0.92	0.95	0.95	0.92		0.05	0.05	0.06	0.05	0.04
	pMTG	strong		0.97	0.97	0.97	0.97	0.95		0.05	0.03	0.04	0.03	0.06
	pMTG	weak		0.84	0.83	0.82	0.8	0.85		0.09	0.15	0.11	0.09	0.1
	pMTG	number		0.89	0.94	0.93	0.94	0.93		0.12	0.04	0.06	0.06	0.04
	SHAM	strong		0.97	0.97	0.97	0.97	0.95		0.04	0.04	0.04	0.04	0.06
	SHAM	weak		0.82	0.78	0.78	0.77	0.85		0.11	0.09	0.15	0.14	0.11
	SHAM	number		0.95	0.95	0.96	0.94	0.94		0.07	0.04	0.05	0.05	0.05
ATL				pMTG				Sham (over mid MTG)				NoTMS
RT (ms)		Errors (%)		RT (ms)		Errors (%)		RT (ms)		Errors (%)		RT (ms)		Errors (%)
Mean	SD	Mean	SD	Mean	SD	Mean	SD	Mean	SD	Mean	SD	Mean	SD	Mean	SD
596.199	172.049	0.896667	0.0825	551.362	140.489	0.905833	0.0725	539.576	134.576	0.9025	0.0716667	568.152	136.359	0.906667	0.0655556
Jackson, R. L., Lambon Ralph, M. A., & Pobric, G. (2015). The timing of anterior temporal lobe involvement in semantic processing. Journal of cognitive neuroscience, 27(7), 1388-1396.
Table 1. Mean RT (msec) and Accuracy per TMS Time Point
TMS Time (msec)	Semantic Task		Control Task
	RT (SD)	Accuracy (SD)	RT (SD)	Accuracy (SD)
−40	1177.31 (231.58)	.924 (.06)	1149.58 (297.16)	.922 (.05)
100	1150.57 (261.07)	.919 (.08)	1141.11 (288.99)	.911 (.05)
250	1178.56 (310.07)	.907 (.04)	1108.46 (292.72)	.906 (.06)
400	1206.56 (291.9)	.895 (.08)	1125.34 (327.71)	.912 (.08)
800	1234.15 (310.09)	.917 (.05)	1145.72 (303.90)	.939 (.04)
	Mean	SD
RT	1189.43	280.942
Accuracy	0.9124	0.062
IFG
Paracampo, R., Tidoni, E., Borgomaneri, S., Di Pellegrino, G., & Avenanti, A. (2016). Sensorimotor network crucial for inferring amusement from smiles. Cerebral Cortex, 27(11), 5116-5129.
	IFG				SI				mPFC				TPJ				PS
RT	Control		Active		Control		Active		Control		Active		Control		Active		Control		Active
	Mean	SD	Mean	SD	Mean	SD	Mean	SD	Mean	SD	Mean	SD	Mean	SD	Mean	SD	Mean	SD	Mean	SD
EA Task	665	281	689	240	659	200	633	191	730	243	712	227	756	349	721	295	689	213	689	246
NS Task	727	322	675	256	670	230	651	233	699	247	735	255	712	348	705	356	668	235	682	179
Site 1				Site 2				Site 3				Sham				Site 4
RT (ms)		Errors (%)		RT (ms)		Errors (%)		RT (ms)		Errors (%)		RT (ms)		Errors (%)		RT (ms)		Errors (%)
682	248			642	212			723.5	241			696	301.5			713	325.5
												664.5	215
												714.5	245
												734	348.5
Shinshi, M., Yanagisawa, T., Hirata, M., Goto, T., Sugata, H., Araki, T., ... & Yorifuji, S. (2015). Temporospatial identification of language‐related cortical function by a combination of transcranial magnetic stimulation and magnetoencephalography. Brain and behavior, 5(3), e00317.
NB: FROM GRAPH
	LIFG	Sham	RIFG	Sham
RT	520	510	510	515
	510	515	500	500
	560	510	510	500
	560	520	520	510
	550	520	525	520
Average	540	515	513	509
SD	23.4521	5	9.74679	8.94427
Sham		512
SD		7.52773
Wheat, K. L., Cornelissen, P. L., Sack, A. T., Schuhmann, T., Goebel, R., & Blomert, L. (2013). Charting the functional relevance of Broca’s area for visual word recognition and picture naming in Dutch using fMRI-guided TMS. Brain and language, 125(2), 223-230.
NB FROM GRAPH
	PICS			WORDS
	LIFG	SHAM		LIFG	SHAM
RT	610	600		498	495
	620	602		500	496
	619	608		505	497
	622	605		530	500
	625	590		525	490
	608	590		505	485
Average	617.333	599.167		510.5	493.833
SD	25	15		10	10
Hartwigsen, G., Price, C. J., Baumgaertner, A., Geiss, G., Koehnke, M., Ulmer, S., & Siebner, H. R. (2010). The right posterior inferior frontal gyrus contributes to phonological word decisions in the healthy brain: evidence from dual-site TMS. Neuropsychologia, 48(10), 3155-3163.
Table 1. Reaction times and error rates for the different tasks in both groups.
	Auditory word stimuli		Visual word stimuli
	RT ± SEM (ms)	ER ± SEM (%)	RT ± SEM (ms)	ER ± SEM (%)			Posterior LIFG					Anterior LIFG
Group receiving TMS over the pIFG (n = 14)							RT (ms)		Errors (%)			RT (ms)		Errors (%)
Task: phonological word judgement							Mean	SD	Mean	SD		Mean	SD	Mean	SD
TMS to left pIFG	1157 ± 57.51	0.12 ± 0.04	792 ± 53.03	0.09 ± 0.02			909.75	178.112	8	9.35414		851.75	85.9926	4.75	6.5479
TMS to right pIFG	1166 ± 56.78	0.12 ± 0.04	792 ± 58.98	0.10 ± 0.02
Bilateral TMS of pIFG	1176 ± 59.07	0.12 ± 0.04	802 ± 57.34	0.07 ± 0.02
							Posterior RIFG					Anterior RIFG
Task: semantic word judgement							RT (ms)		Errors (%)			RT (ms)		Errors (%)
TMS to left pIFG	978 ± 41.25	0.08 ± 0.03	712 ± 38.62	0.03 ± 0.01			Mean	SD	Mean	SD		Mean	SD	Mean	SD
TMS to right pIFG	977 ± 33.78	0.06 ± 0.03	714 ± 32.50	0.04 ± 0.01			912.25	170.283	8	9.35414		850	98.6675	4.75	6.5479
Bilateral TMS of pIFG	970 ± 39.26	0.07 ± 0.04	723 ± 33.15	0.03 ± 0.01
Group receiving TMS over the aIFG (n = 14)
Task: phonological word judgement							Posterior bilateral					Anterior bilateral
TMS to left aIFG	1031 ± 37.13	0.02 ± 0.01	676 ± 15.78	0.07 ± 0.02			RT (ms)		Errors (%)			RT (ms)		Errors (%)
TMS to right aIFG	1029 ± 45.17	0.02 ± 0.01	665 ± 18.22	0.06 ± 0.02			Mean	SD	Mean	SD		Mean	SD	Mean	SD
Bilateral TMS of aIFG	1029 ± 43.54	0.04 ± 0.01	688 ± 21.70	0.05 ± 0.02			917.75	176.625	7.25	10.2896		861	106.17	4.5	5.61249
Task: semantic word judgement
TMS to left aIFG	1013 ± 28.30	0.04 ± 0.01	687 ± 10.72	0.06 ± 0.03
TMS to right aIFG	1016 ± 28.97	0.06 ± 0.02	690 ± 13.12	0.05 ± 0.02
Bilateral TMS of aIFG	1017 ± 32.82	0.04 ± 0.01	710 ± 15.44	0.05 ± 0.02
ER = error rates; RT = reaction times; SEM = standard error of the mean (in milliseconds or percent of all trials).
	BUSAN 2009C	50% RT				75% RT				90% RT
	TARGET	TMS		NO TMS		TMS		NO TMS		TMS		NO TMS
		Mean	SD	Mean	SD	Mean	SD	Mean	SD	Mean	SD	Mean	SD
PARIETAL	central	652.1	133.4	672.4	135.7	641.3	91.7	623.1	103.5	602.3	44.4	615.4	43.1
	left	676.1	137.1	720.7	147.1	657.4	103.3	664.9	114.1	619.1	50.9	624.4	66.6
	right	662.5	138.2	679.1	123.6	619.1	75.1	619.1	78.4	596.1	61.6	597.1	37.4
	central	648.2	125.9	637.3	107.5	649.9	89.7	642.5	83.9	624.3	49.6	619.5	52.9
	left	658.5	122.9	668.2	112.1	673.3	105.1	680.1	95.6	648.3	77.1	648.7	81.2
	right	645.7	114.6	656.6	124.9	617.1	74.1	612.8	91.1	622.6	59.5	620	52.1
	central	654.5	143.7	662.8	140.2	624	127.8	624.6	117.1	607.1	43.9	595.3	44.7
	left	670	163.9	700.7	156.4	658.5	97.3	687.7	122.4	623.1	54.6	617.3	57.5
	right	629.8	141.5	659.9	142.6	610.9	92.9	635	118.9	594	44.7	600.2	55.6
	central	649.1	127.5	647.7	112.3	595.4	72.7	637	82.2	630.6	56.6	632.8	54.1
	left	659.9	145.1	684.4	150.7	644.9	85.1	652.3	89.8	628.7	58.4	643.8	60.6
	right	635.1	108.9	646.5	115.5	602.1	80.5	613.3	92.1	623.2	38.2	615.1	37.8
	central	627.5	101.4	649.5	131.1	630.2	88.8	598.9	86.5	612.6	41.9	622.6	46.1
	left	654.2	114.9	670.9	122.1	648	92.2	664.5	115.5	645.8	43.1	628.7	46.8
	right	627	124.5	652.2	119.9	604.2	79.7	593.6	57.2	623.5	45.8	599.2	30.8		TMS		NO TMS
															Mean	SD	Mean	SD
		650.013	129.567	667.26	129.447	631.753	90.4	636.627	96.5533	620.087	51.3533	618.673	51.1533		633.951	90.44	640.853	92.3844
PREMOTOR	central	624.4	99.2	640.5	96.8	615.6	89.7	610.1	81.1	632.5	133.1	614.8	121.3
	left	668.5	114.7	665.7	91.9	632.7	97.9	648.7	87.6	636.2	141.6	638.9	180.1
	right	631.1	97.2	630.9	87.7	606.6	54.9	616.5	81.9	618.1	146.6	626.3	151.8
	central	645.9	112.7	628.9	86.5	571.3	97.2	585.2	99.2	644.5	131.1	639.5	160.7
	left	667.2	134.2	717.1	127.6	625.3	84.8	633.1	121.3	587.5	123.6	582.9	164.1
	right	626.7	95.5	657.6	92.6	585.4	97.9	603.8	101.2	633.2	129.5	642.6	129.7
	central	598.4	116.9	624	95.1	570.8	77.4	596.1	74.7	620.2	139.5	593.2	130.9
	left	642.5	151.1	685.2	142.1	615.5	112.1	661.4	105.6	633.8	147.4	625.3	144.8
	right	607.6	118.4	645.3	111.2	588.5	78.3	608.8	108.8	599.9	124.5	618.2	152.4
	central					541.7	83.5	528.5	69.4
	left					547.9	93.1	542.6	103.6
	right					532.1	86.7	544.6	101.4
	central	637.3	111.2	619.5	93.9	590.9	108.6	576.4	65.4	613.6	123.1	593.6	138.2
	left	659.1	125.7	695.5	103.7	627.2	80.5	638.5	108.6	598.7	138.7	605.6	168.1
	right	624.8	108.7	640.8	73.5	579.2	95.7	578.1	100.6	627.1	149.8	614.1	139.5
	central	627.2	128.6	649.2	120.3	606.1	79.1	616.6	119.3	601.8	107.2	605.5	111.4
	left	660.9	156.5	713.4	145.2	653.9	81.9	643.6	72.4	648.4	112.3	640.3	118.9
	right	626.7	132.1	639.5	103.5	608.3	76.8	619.2	74.1	646.8	111.6	622.3	135.6		TMS		NO TMS
															Mean	SD	Mean	SD
		636.553	120.18	656.873	104.773	594.389	87.5611	602.878	93.1222	622.82	130.64	617.54	143.167		617.921	112.794	625.764	113.687

## Sheet: Excluded
POSTERIOR PAPERS
PubMed	DOI	Citation	Excluded for	PDF	N			Coil			Navigation?		Stimulus / task			TMS		positioning					Responses
						Method	Manufacturer	Shape	Diameter	Protocol	Method	Manufacturer	Task	Stimulus	Responses	Time after Stimulus	Intensity	Reference	Site 1	Site 2	Site 3	Notes	Site 1				Site 2				Site 3				Sham/NoTMS
18580581		Kalla R, Muggleton NG, Juan C, Cowey A, Walsh VZ (2008) The timing of the involvement of the frontal eye fields and posterior parietal cortex in visual search. NeuroReport, 19(10):1067-1071	No PDF	0																			RT (ms)		Errors (%)		RT (ms)		Errors (%)		RT (ms)		Errors (%)		RT (ms)		Errors (%)
																							Mean	SD	Mean	SD	Mean	SD	Mean	SD	Mean	SD	Mean	SD	Mean	SD	Mean	SD
21073958	10.1016/j.neuroimage.2010.11.009	Andres M, Pelgrims B, Michaux N, Olivier E, Pesenti M (2011) Role of distinct parietal areas in arithmetic: an fmri-guided tms study. NeuroImage, 54(4):3048-3056	RTMS(4, 10Hz)	1	10	1	3	1	70	2	4	0	Subtraction/Multiplcation	Numbers on screen	Verbal RT/Error		65MSO	6	hIPS	pSPL	Vertex	Individual localisation: (-37|44,-48|-45,49|54); (-24|23,-69|-71,52|55)	1007	296	6	4.3	950	269	1.5	1.5	900	266	1	2.1
21922605	10.1002/hbm.21383	Du X, Chen L, Zhou K (2012) The role of the left posterior parietal lobule in top-down modulation on space-based attention: a transcranial magnetic stimulation study. Human Brain Mapping, 33(10):2477-2486	RTMS(5, 10Hz)	1	9	1				2				Symbols on screen					rPPC	lPPC
20678510	10.1016/j.neuropsychologia.2010.07.031	Eshel N, Ruff CC, Spitzer B, Blankenburg F, Driver J (2010) Effects of parietal TMS on somatosensory judgments challenge interhemispheric rivalry accounts. Neuropsychologia, 48(12):3470-3481	RTMS(5, 10Hz)	1	14	1	3	1	70	2							110RMT
20849232	10.1162/jocn.2010.21576	Lane AR, Smith DT, Schenk T, Ellison A (2011) The involvement of posterior parietal cortex in feature and conjunction visuomotor search. Journal of Cognitive Neuroscience, 23(8):1964-1972	RTMS(5, 10Hz)	1	10	1	3	1	70	2	2	2	Visual search (yes/no)	Symbols on screen			65MSO		RPPC (50,-80,54)
22037138	10.1016/j.brs.2011.01.005	Lane AR, Smith DT, Schenk T, Ellison A (2012) The involvement of posterior parietal cortex and frontal eye fields in spatially primed visual search. Brain Stimulation, 5(1):11-17	RTMS(5, 10Hz)	1
25541500	10.1016/j.neuropsychologia.2014.12.019	Lane AR, Ball KL, Ellison A (2015) Dissociating the neural mechanisms of distance and spatial reference frames. Neuropsychologia, 74:42-49	RTMS(5, 10Hz)	1
21490286	10.1152/jn.01149.2009	Muggleton NG, Kalla R, Juan C, Walsh VZ (2011) Dissociating the contributions of human frontal eye fields and posterior parietal cortex to visual search. Journal of Neurophysiology, 105(6):2891-2896	RTMS(5, 10Hz)	1	8	1				2			Visual search	Symbols on screen	Saccade =yes
23536079	10.1523/JNEUROSCI.4768-12.2013	Soutschek A, Taylor PCJ, Müller HJ, Schubert T (2013) Dissociable networks control conflict during perception and response selection: a transcranial magnetic stimulation study. Journal of Neuroscience, 33(13):5647-5654	RTMS(5, 10Hz)	1	27					2									P4	Cz
27522076	10.1093/cercor/bhw224	Zachariou V, Nikas CV, Safiullah ZN, Gotts SJ, Ungerleider LG (2017) Spatial mechanisms within the dorsal visual pathway contribute to the configural processing of faces. Cerebral Cortex, 27(8):4124-4138	RTMS(5, 10Hz)	1	21	1				2	0	2	Face processing				70MSO		PPC	Vertex
29930501	10.3389/fnhum.2018.00236	Wang M, Yang P, Wan C, Jin Z, Zhang J, Li L (2018) Evaluating the role of the dorsolateral prefrontal cortex and posterior parietal cortex in memory-guided attention with repetitive transcranial magnetic stimulation. Frontiers in Human Neuroscience, 12:236	RTMS(5, 10Hz)	1
19651149	10.1016/j.neuropsychologia.2009.07.017	Oliver R, Bjoertomt O, Driver J, Greenwood RJ, Rothwell JC (2009) Novel 'hunting' method using transcranial magnetic stimulation over parietal cortex disrupts visuospatial sensitivity in relation to motor thresholds. Neuropsychologia, 47(14):3152-3161	RTMS(5.5, 10Hz)	1						2
19133279	10.1016/j.neuropsychologia.2008.12.013	Ellison A, Cowey A (2009) Differential and co-involvement of areas of the temporal and parietal streams in visual tasks. Neuropsychologia, 47(6):1609-1614	RTMS(5.5, 10Hz)	1	8	1	3	1	60	2	1.5	2	Distance/shape judgement	Boxes on screen	Fingers, buttons	0	65MSO		rPPC	LO	Vertex	Experiment 1, single pulse blocks only													558	50
19824173	10.1348/174866407X227024	Schindler I, Ellison A, Milner AD (2008) Contralateral visual search deficits following tms. Journal of Neuropsychology, 2(2):501-508	RTMS(5.5, 10Hz)	1	5	1	3	1	60	2							65MSO
21084453	10.1093/cercor/bhq225	Reichenbach A, Bresciani J, Peer A, Bülthoff HH, Thielscher A (2011) Contributions of the PPC to online control of visually guided reaching movements assessed with fMRI-guided TMS. Cerebral Cortex, 21(7):1602-1612	RTMS(3, 60Hz)	1	9	1	8	1	70	2							90RMT
19684247	10.1093/cercor/bhp163	Yamanaka K, Yamagata B, Tomioka H, Kawasaki S, Mimura M (2010) Transcranial magnetic stimulation of the parietal cortex facilitates spatial working memory: near-infrared spectroscopy study. Cerebral Cortex, 20(5):1037-1045	RTMS(30, 5Hz)	1	52	1	3	1	70	2									P3/P4
21861680		Whitney C, Kirk M, O'Sullivan J, Lambon-Ralph MA, Jefferies E (2012) Executive semantic processing is underpinned by a large-scale neural network: revealing the contribution of left prefrontal, posterior temporal, and parietal cortex to controlled retrieval and selection using tms. Journal of Cognitive Neurocience, 24(1):133-147	RTMS(600, 1Hz)	1	16	1				2			Word selection	Words	3AFC, fingers				IFG	MTG	IPS
27958301	10.1038/srep38700	Peschke C, Köster R, Korsch M, Frühholz S, Thiel CM, Herrmann M, Hilgetag CC (2016) Selective perturbation of cognitive conflict in the human brain-a combined fmri and rtms study. Scientific Reports, 6:38700	RTMS(1200, 1Hz)	1	15	1	3	1	70	2			Simon/Flanker	Coloured arrows	Fingers, buttons		65MSO
25203274	10.1162/jocn_a_00713	Cazzoli D, Müri RM, Kennard C, Rosenthal CR (2015) The role of the right posterior parietal cortex in letter migration between words. Journal of Cognitive Neuroscience, 27(2):377-386	TBS	1	24	1	3	1	70	2	1	0		Pairs of words on screen			80RMT					RMT=54.5%
23325227	10.1523/JNEUROSCI.6257-11.2013	Hayashi MJ, Kanai R, Tanabe HC, Yoshida Y, Carlson S, Walsh VZ, Sadato N (2013) Interaction of numerosity and time in prefrontal and parietal cortex. Journal of Neuroscience, 33(3):883-893	TBS	1	10	1				3			Duration discrimination
21632952	10.1523/JNEUROSCI.6450-10.2011	Kim JG, Biederman I, Juan C (2011) The benefit of object interactions arises in the lateral occipital cortex independent of attentional modulation from the intraparietal sulcus: a transcranial magnetic stimulation study. Journal of Neuroscience, 31(22):8320-8324	TBS	1	12	1	3	1	70	3	2	2	Target detection/match	Line drawings on screen					LO	IPS
19199020	10.1007/s10548-009-0075-8	Collignon O, Davare M, Olivier E, de Volder AG (2009) Reorganisation of the right occipito-parietal stream for auditory spatial processing in early blind humans. A transcranial magnetic stimulation study. Brain Topography, 21(3-4):232-240	Blind Ps only	1	6					1
18922944	10.1152/jn.90885.2008	Kanai R, Muggleton NG, Walsh VZ (2008) TMS over the intraparietal sulcus induces perceptual fading. Journal of Neurophysiology, 100(6):3343-3350	No Rts / Not speeded	1	8	1	3	1	70	1	5	2	Target detection	Green disc	Yes/No, not speeded		60MSO		L-IPS	R-IPS
23363411	10.1162/jocn_a_00362	Renzi C, Bruns P, Heise K, Zimerman M, Feldheim J, Hummel FC, Röder B (2013) Spatial remapping in the audio-tactile ventriloquism effect: a tms investigation on the role of the ventral intraparietal area. Journal of Cognitive Neuroscience, 25(5):790-801	Rts not reported	1	17	1	3	1	70	1	2	2	3AFC Audiotactile location	audio+tactile	Heels & toes	80	72.5MSO		HVIP(27,-55,47)	S1(20,-29,73)		Rts not reported
23163421		Rusconi E, Dervinis M, Verbruggen F, Chambers CD (2013) Critical time course of right frontoparietal involvement in mental number space. Journal of Cognitive Neuroscience, 25(3):465-483	No raw Rts reported	1	21	1	3	1	70	1	2	11	Number discrim	Numbers on screen	Fingers, buttons	0-400	113RMT/50MSO		RFEF(20)	RIFG(18)	RPPC(18), pIPS(40,-76,47)	No raw Rts
19074035	10.1523/JNEUROSCI.3303-08.2008	Tunik E, Ortigue S, Adamovich SV, Grafton ST (2008) Differential recruitment of anterior intraparietal sulcus and superior parietal lobule during visually guided grasping revealed by electrical neuroimaging. Journal of Neuroscience, 28(50):13615-13620	No TMS	1						0
19812293	10.1152/jn.00350.2009	Van Ettinger-Veenstra HM, Huijbers W, Gutteling TP, Vink M, Kenemans JL, Neggers SFW (2009) fMRI-guided TMS on cortical eye fields: The frontal but not intraparietal eye fields regulate the coupling between visuospatial attention and eye movements. Journal of Neurophysiology, 102(6):3469-340	Rts to targets not speeded	1	10	1	16	?	?	1	4		Saccade and discriminate	Discs; symbols	Saccade; finger	60-120	120RMT		FEF	IPS	Vertex	Unspeeded discrimination
28701531	10.1152/jn.00068.2017	Monache SD, Lacquaniti F, Bosco G (2017) Differential contributions to the interception of occluded ballistic trajectories by the temporoparietal junction, area hmt/v5+, and the intraparietal cortex. Journal of Neurophysiology, 118(3):1809-1823	No Rts / Not speeded	1	30	1	3	1	70	3(10)	2	2	Interception judgement	Balls on screen	Fingers, mouse	100600	70MSO	6	TPJ(68,-26,23)	V5+(54,-71,-1)	IPS(35,-69,53)	Vertex	No Rts
																			0
																			0
																			0
																			TPJ(67,-26,23)	V5+(52,-70,0)	Vertex
20005882	10.1016/j.neuropsychologia.2009.12.005	Tseng PH, Hsu T, Muggleton NG, Tzeng OJL, Hung DL, Juan C (2010) Posterior parietal cortex mediates encoding and maintenance processes in change blindness. Neuropsychologia, 48(4):1063-1070	No Rts / Not speeded	1	10	1	3	1	70	3(10)	2	2	Change detection	Faces	Fingers, buttons	0-200	60MSO		RPPC(24,-60,60)				No Rts
20044899	10.1162/jocn.2010.21426	Kihara K, Ikeda T, Matsuyoshi D, Hirose N, Mima T, Fukuyama H, Osaka N (2011) Differential contributions of the intraparietal sulcus and the inferior parietal lobe to attentional blink: evidence from transcranial magnetic stimulation. Journal of Cognitive Neuroscience, 23(1):247-256	No Rts / Not speeded	1	11	1	3	1	70	3(13.3)	1	2	RSVP	characters on screen	Fingers, buttons	75-225	60MSO		RIPS=Inion(5.5cm lateral,8.2cm dorsal)	rIPL=Inion(13.5,6.4)	Vertex
18752407	10.1162/jocn.2009.21088	Mevorach C, Humphreys GW, Shalev L (2009) Reflexive and preparatory selection and suppression of salient information in the right and left posterior parietal cortex. Journal of Cognitive Neuroscience, 21(6):1204-1214	Mevorach+09	1	12	1	3	3	70	3(20)	1	0	Letter discrimination	Letters on screen	Fingers, buttons	-150:-250	60MSO	5	P4				Single TMS conditions only; not easy to extract data
31
ANTERIOR PAPERS
PubMed	DOI	Citation	Excluded for	PDF	N			Coil			Navigation?		Stimulus / task			TMS positioning					Responses
						Method	Manufacturer	Shape	Diameter	Protocol	Method	Manufacturer	Task	Stimulus	Responses	Reference	Site 1	Site 2	Site 3	Notes	Site 1				Site 2				Site 3				Sham/NoTMS
		Semantic memory is impaired in patients with unilateral anterior temporal lobe resection for temporal lobe epilepsy.	ATL: Not TMS (patient study)
29087311		Woollams, A. M., Madrid, G., & Ralph, M. A. L. (2017). Using neurostimulation to understand the impact of pre-morbid individual differences on post-lesion outcomes. Proceedings of the National Academy of Sciences, 114(46), 12279-12284.	ATL: RTMS
27242027		Jung, J., & Lambon Ralph, M. A. (2016). Mapping the dynamic network interactions underpinning cognition: a cTBS-fMRI study of the flexible adaptive neural system for semantics. Cerebral Cortex, 26(8), 3580-3590.	ATL: continuous theta burst
30093856		Rodriguez, G., Sack, A. T., Dewitte, M., & Schuhmann, T. (2018). Inhibit my disinhibition: The role of the inferior frontal cortex in sexual inhibition and the modulatory influence of sexual excitation proneness. Frontiers in Human Neuroscience, 12.	IFG: off line Theta burst		22	1
29884739		Medaglia, J. D., Harvey, D. Y., White, N., Kelkar, A., Zimmerman, J., Bassett, D. S., & Hamilton, R. H. (2018). Network Controllability in the Inferior Frontal Gyrus Relates to Controlled Language Variability and Susceptibility to TMS. Journal of Neuroscience, 0092-17.	IFG: No RT or Error data given with paper		19, 9	1	3	1	70mm	3	2	2	Verb generation, sentence completion; number naming for control	Word/sentence/number	Voice onset time RT	8?	Pars triangularis			IFG: pars triangularis
		Hallam, G. P., Whitney, C., Hymers, M., Gouws, A. D., & Jefferies, E. (2016). Charting the effects of TMS with fMRI: modulation of cortical recruitment within the distributed network supporting semantic control. Neuropsychologia, 93, 40-52.	IFG: offline rTMS
		Picazio, S., Veniero, D., Ponzo, V., Caltagirone, C., Gross, J., Thut, G., & Koch, G. (2014). Prefrontal control over motor cortex cycles at beta frequency during movement inhibition. Current Biology, 24(24), 2940-2945.	rIFG conditioning pulse only
		Deletis, V., Rogić, M., Fernández-Conejero, I., Gabarrós, A., & Jerončić, A. (2014). Neurophysiologic markers in laryngeal muscles indicate functional anatomy of laryngeal primary motor cortex and premotor cortex in the caudal opercular part of inferior frontal gyrus. Clinical neurophysiology, 125(9), 1912-1922.	IFG: DV muscle responses in larynx, not RT/error
		Herz, D. M., Christensen, M. S., Bruggemann, N., Hulme, O. J., Ridderinkhof, K. R., Madsen, K. H., & Siebner, H. R. (2014). Motivational tuning of fronto-subthalamic connectivity facilitates control of action impulses. Journal of Neuroscience, 34(9), 3210-3217.	IFG: offline rTMS
23660742		Nakamoto, H., Ikudome, S., Yotani, K., Maruyama, A., & Mori, S. (2013). Fast-ball sports experts depend on an inhibitory strategy to reprogram their movement timing. Experimental brain research, 228(2), 193-203.	IFG: figures only, no raw rts/errors given, difficult to extract per conditions		18	1	3	1	70mm	1	1		Response to moving target	lights	movement error	0	rIFG
23325227		Hayashi, M. J., Kanai, R., Tanabe, H. C., Yoshida, Y., Carlson, S., Walsh, V., & Sadato, N. (2013). Interaction of numerosity and time in prefrontal and parietal cortex. Journal of Neuroscience, 33(3), 883-893.	IFG: continuous Theta burst, offline		10
23163421		Rusconi, E., Dervinis, M., Verbruggen, F., & Chambers, C. D. (2013). Critical time course of right frontoparietal involvement in mental number space. Journal of Cognitive Neuroscience, 25(3), 465-483.	IFG: no raw data RT/error to use, difficult to extract per site		17	1	3	1	70mm	1	2	11	Number line	numbers	Rt, errors	0	rIFG	FEF	PPC
22863670		Pisoni, A., Papagno, C., & Cattaneo, Z. (2012). Neural correlates of the semantic interference effect: New evidence from transcranial direct current stimulation. Neuroscience, 223, 56-67.	IFG: offline tDCS		12	2	12				1	5	Picture naming	pictures	voice onset times/semantic interference		LSTG			anodal
		Uddén, J., & Bahlmann, J. (2012). A rostro-caudal gradient of structured sequence processing in the left inferior frontal gyrus. Philosophical Transactions of the Royal Society of London B: Biological Sciences, 367(1598), 2023-2032.	IFG: review paper
		Cai, W., George, J. S., Verbruggen, F., Chambers, C. D., & Aron, A. R. (2012). The role of the right presupplementary motor area in stopping action: two studies with event-related transcranial magnetic stimulation. Journal of neurophysiology, 108(2), 380-389.	IFG: Pre-SMA, not lateral/inferior
		Juan, C. H., & Muggleton, N. G. (2012). Brain stimulation and inhibitory control. Brain Stimulation, 5(2), 63-69.	IFG: review paper
		Ibáñez, A., Cardona, J. F., Dos Santos, Y. V., Blenkmann, A., Aravena, P., Roca, M., ... & Chade, A. (2013). Motor-language coupling: direct evidence from early Parkinson’s disease and intracranial cortical recordings. cortex, 49(4), 968-984.	IFG: no TMS, patient/clinical
		Burton, H., Wineland, A., Bhattacharya, M., Nicklaus, J., Garcia, K. S., & Piccirillo, J. F. (2012). Altered networks in bothersome tinnitus: a functional connectivity study. BMC neuroscience, 13(1), 3.	IFG: not stimulation study
		Jacobson, L., Ezra, A., Berger, U., & Lavidor, M. (2012). Modulating oscillatory brain activity correlates of behavioral inhibition using transcranial direct current stimulation. Clinical neurophysiology, 123(5), 979-984.	IFG: no behavioural task / resting state
		Whitney, C., Kirk, M., O'Sullivan, J., Lambon Ralph, M. A., & Jefferies, E. (2012). Executive semantic processing is underpinned by a large-scale neural network: revealing the contribution of left prefrontal, posterior temporal, and parietal cortex to controlled retrieval and selection using TMS. Journal of cognitive neuroscience, 24(1), 133-147.	IFG: offline rTMS
		Jacobson, L., Javitt, D. C., & Lavidor, M. (2011). Activation of inhibition: diminishing impulsive behavior by direct current stimulation over the inferior frontal gyrus. Journal of cognitive neuroscience, 23(11), 3380-3387.	IFG: offline TDCS
		Neubert, F. X., Mars, R. B., Buch, E. R., Olivier, E., & Rushworth, M. F. (2010). Cortical and subcortical interactions during action reprogramming and their related white matter pathways. Proceedings of the National Academy of Sciences, 107(30), 13240-13245.	IFG: MEPs, no data for RTs could be extracted
		Muggleton, N. G., Chen, C. Y., Tzeng, O. J., Hung, D. L., & Juan, C. H. (2010). Inhibitory Control and the Frontal Eye Fields. Journal of cognitive neuroscience, 22(12), 2804-2812.	IFG: FEF, not inferior
16513008		Chambers, C. D., Bellgrove, M. A., Stokes, M. G., Henderson, T. R., Garavan, H., Robertson, I. H., ... & Mattingley, J. B. (2006). Executive “brake failure” following deactivation of human frontal lobe. Journal of cognitive neuroscience, 18(3), 444-455.	IFG: offline rTMS		17
15298785		Watkins, K., & Paus, T. (2004). Modulation of motor excitability during speech perception: the role of Broca's area. Journal of cognitive neuroscience, 16(6), 978-987.	IFG: MEPs, no RTs/Errors/behavioural task data
23751446		Votinov, M., Aso, T., Koganemaru, S., Fukuyama, H., & Mima, T. (2013). Transcranial direct current stimulation changes human endowment effect. Neuroscience research, 76(4), 251-256.	TDCS	1	12	2	11			6	1		Monetary value estimation	pictures	RT	0	rIFG anodal	rIFG cathodal		anodal, cathodal, sham	3517	890.5			3866.5	861.5							3567.5	875.5
20600177		Hartwigsen, G., Price, C. J., Baumgaertner, A., Geiss, G., Koehnke, M., Ulmer, S., & Siebner, H. R. (2010). The right posterior inferior frontal gyrus contributes to phonological word decisions in the healthy brain: evidence from dual-site TMS. Neuropsychologia, 48(10), 3155-3163.	Hartwigsen+10	1	14	1	6	1	90	4	2	4	semantic decision, phonological decision	visual or auditory words	RT/errors				LIFG	RIFG	Bilateral IFG		anterior IFG group	851.75	85.9926	4.75	6.5479	850	98.6675	4.75	6.5479	861	106.17	4.5	5.61249														0.10096
					14														0					850	98.6675	4.75	6.5479																						0.116079
					14														0					861	106.17	4.5	5.61249																						0.12331
					14														LIFG	RIFG	Bilateral IFG		posterior IFG group	909.75	178.112	8	9.35414	912.25	170.283	8	9.35414	917.75	176.625	7.25	10.2896														0.195782
					14														0					912.25	170.283	8	9.35414																						0.186662
					14														0					917.75	176.625	7.25	10.2896																						0.192454
27660050		Paracampo, R., Tidoni, E., Borgomaneri, S., Di Pellegrino, G., & Avenanti, A. (2016). Sensorimotor network crucial for inferring amusement from smiles. Cerebral Cortex, 27(11), 5116-5129.	Paracampo+16	1	16	1	3	1	70	5	3	5	emotion judgement vs visual judgement	Faces	RTs			6	IFG				SITES BETWEEN SUBJECTS. d' and B from accuracy, not raw data; Had participants rate discomfort	682	248															696	301.5								0.363636
					16														0					696	301.5																								0.43319
					16														SI					642	212															664.5	215								0.330218
					16														0					664.5	215																								0.323552
					16														mPFC					723.5	241															714.5	245								0.333103
					16														0					714.5	245																								0.342897
					16														TPJ					713	325.5															734	348.5								0.456522
					16														0					734	348.5																								0.474796
[truncated: 7 more columns]
